# Supplementary material for: Evaluation of elevated liver values in primary care - a series of studies on the status quo of care in Germany with special reference to alcoholic liver disease
Source: BMC Prim Care. 2022 May 3;23:104. doi: 10.1186/s12875-022-01714-x (PMC9063320; doi:10.1186/s12875-022-01714-x)
Supplement: Supplementary file 1 — Additional file 1: Appendix 1. Survey of general practitioners [32]. Appendix 2. Survey of gastroenterologists [34]. [file 12875_2022_1714_MOESM1_ESM.zip]

Archive with 2 entries (2 files):
- questionnaire_GP survey_translation.docx
- questionnaire_specialist survey_translation.docx
